# Supplementary material for: Comparison of the Basal Cell Carcinoma (BCC) Tumour Microenvironment to Other Solid Malignancies
Source: Cancers (Basel). 2023 Jan 2;15(1):305. doi: 10.3390/cancers15010305 (PMC9818508; doi:10.3390/cancers15010305)
Supplement: Supplementary file 1 [file cancers-15-00305-s001.zip]

Archive with 1 entries (1 files):
- cancers-2102069-supplementary.pdf
